# Supplementary material for: A Comparison of Structural Variant Calling from Short-Read and Nanopore-Based Whole-Genome Sequencing Using Optical Genome Mapping as a Benchmark
Source: Genes (Basel). 2024 Jul 16;15(7):925. doi: 10.3390/genes15070925 (PMC11276380; doi:10.3390/genes15070925)
Supplement: Supplementary file 1 [file genes-15-00925-s001.zip]

Archive with 2 entries (2 files):
- Supplementary Table S1.xlsx
- Supplementary Figure S1.pdf
